# Supplementary material for: The Drosophila Helicase MLE Targets Hairpin Structures in Genomic Transcripts
Source: PLoS Genet. 2016 Jan 11;12(1):e1005761. doi: 10.1371/journal.pgen.1005761 (PMC4710571; doi:10.1371/journal.pgen.1005761)
Supplement: S1 Table — (XLSX) [file pgen.1005761.s010.xlsx]

## Sheet: Sheet1
	hairpin length of RNAi stocks
	stock N.	dsRNA length	target gene
	31244	418bp	Hrb87F
	31472	450bp	Hrb87F
	31401	424bp	mof
	26772	530bp	CG14962
	25993	411bp	CG4617
	31922	404bp	CG3838
	28981	406bp	Notch
	25781	443bp	Egfr
	v107001	570bp	Jil-1
	v31994	331bp	Hp1
	32872	21bp	Dp1
	32944	21bp	Pep
	34665	21bp	Chd1
